# Supplementary material for: Water-Soluble Tomato Concentrate, a Potential Antioxidant Supplement, Can Attenuate Platelet Apoptosis and Oxidative Stress in Healthy Middle-Aged and Elderly Adults: A Randomized, Double-Blinded, Crossover Clinical Trial
Source: Nutrients. 2022 Aug 17;14(16):3374. doi: 10.3390/nu14163374 (PMC9412583; doi:10.3390/nu14163374)
Supplement: Supplementary file 1 [file nutrients-14-03374-s001.zip]

Archive with 1 entries (1 files):
- nutrients-1826223-supplementary.pdf
